# Supplementary material for: dbPepNeo: a manually curated database for human tumor neoantigen peptides
Source: Database (Oxford). 2020 Feb 22;2020:baaa004. doi: 10.1093/database/baaa004 (PMC7043295; doi:10.1093/database/baaa004)
Supplement: Supp_baaa004 [file supp_baaa004.zip]

Archive with 7 entries (7 files):
- Supplementary_Figures.doc
- Table_S1.xlsx
- Table_S2.xlsx
- Table_S3.xlsx
- Table_S4.xlsx
- Table_S5.xlsx
- Table_S6.xlsx
