# Supplementary material for: dbPepNeo: a manually curated database for human tumor neoantigen peptides
Source: Database (Oxford). 2020 Feb 22;2020:baaa004. doi: 10.1093/database/baaa004 (PMC7043295; doi:10.1093/database/baaa004)
Supplement: Supp_baaa004 [file supp_baaa004.zip › Table_S3.xlsx]

## Sheet: Sheet1
Table S3. Detailed information of low confidence neoantigens in dbPepNeo
Cell line/Tissue	Number of peptides	URL	Identifier	Reference
Mono-allelic B cells generated by transduction of B721.221 cells	24000	http://massive.ucsd.edu	MSV000080527	PMID: 28228285
JY,SupB15WT,HCC1143,HCC1937,HB95,HCT116,Fibroblast cell lines	22598	https://www.ebi.ac.uk/pride/archive/	PXD000394	PMID: 25576301
Melanoma tissue	78605	https://www.ebi.ac.uk/pride/archive/	PXD004894	PMID: 27869121
EBV-transformed human B-cell lines	119035	https://www.ebi.ac.uk/pride/archive/	PXD005231	PMID: 28832583
JEKO and L128 mantle cell lymphoma lines	24000	https://www.ebi.ac.uk/pride/archive/	PXD004746	PMID: 28329770
Breast cell lines	3196	https://www.ebi.ac.uk/pride/archive/	PXD006406	PMID: 29331515
B-cells, T-cells, Melanoma tissue	131402	/	/	PMID: 29104575
Melanoma tissue	4958	/	/	PMID: 26819371
“/”: information not provided in the original article is marked as “/”
