# Supplementary material for: dbPepNeo: a manually curated database for human tumor neoantigen peptides
Source: Database (Oxford). 2020 Feb 22;2020:baaa004. doi: 10.1093/database/baaa004 (PMC7043295; doi:10.1093/database/baaa004)
Supplement: Supp_baaa004 [file supp_baaa004.zip › Table_S4.xlsx]

## Sheet: Sheet1
Table S4. The results of BLASTp sequence alignment between 40 shared neoantigens and 295 high confidence neoantigens in dbPepNeo
qacc	qseq	sacc	sseq	evalue	length	pident
gene4|EGFR	KITDFGR	gene262|EGFR	KITDFGR	0.007	7	100
gene8|KRAS	VVGADGVGK	gene251|KRAS	VVGADGVGK	0.002	9	100
gene8|KRAS	GADGVGK	gene254|KRAS	GADGVGK	0.026	7	100
gene8|KRAS	GADGVGK	gene253|KRAS	GADGVGK	0.026	7	100
gene9|KRAS	KLVVVGADGV	gene251|KRAS	KLVVVGADGV	0.000705	10	100
gene10|KRAS	VVVGADGVGK	gene251|KRAS	VVVGADGVGK	0.000648	10	100
gene10|KRAS	GADGVGK	gene254|KRAS	GADGVGK	0.027	7	100
gene10|KRAS	GADGVGK	gene253|KRAS	GADGVGK	0.027	7	100
gene11|KRAS	VVGAGDVGK	gene251|KRAS	VVGADGVGK	0.59	9	77.778
gene12|KRAS	KLVVVGA	gene251|KRAS	KLVVVGA	0.11	7	100
gene13|KRAS	VVVGAGDVGK	gene251|KRAS	VVVGADGVGK	0.13	10	80
gene14|KRAS	VVGAVGVGK	gene251|KRAS	VVGADGVGK	0.047	9	88.889
gene15|KRAS	KLVVVGAVGV	gene251|KRAS	KLVVVGADGV	0.019	10	90
gene16|KRAS	VVVGAVGVGK	gene251|KRAS	VVVGADGVGK	0.019	10	90
gene17|KRAS	VVGAAGVGK	gene251|KRAS	VVGADGVGK	0.023	9	88.889
gene17|KRAS	GAAGVGK	gene260|KRAS	GAAGVGK	0.059	7	100
gene18|KRAS	KLVVVGAAGV	gene251|KRAS	KLVVVGADGV	0.01	10	90
gene19|KRAS	VVVGAAGVGK	gene251|KRAS	VVVGADGVGK	0.009	10	90
gene19|KRAS	GAAGVGK	gene260|KRAS	GAAGVGK	0.06	7	100
gene20|KRAS	VVGACGVGK	gene251|KRAS	VVGADGVGK	0.027	9	88.889
gene21|KRAS	KLVVVGACGV	gene251|KRAS	KLVVVGADGV	0.011	10	90
gene22|KRAS	VVGASGVGK	gene251|KRAS	VVGADGVGK	0.012	9	88.889
gene22|KRAS	GASGVGK	gene260|KRAS	GAAGVGK	0.23	7	85.714
gene23|KRAS	KLVVVGASGV	gene251|KRAS	KLVVVGADGV	0.005	10	90
gene24|KRAS	VVVGASGVGK	gene251|KRAS	VVVGADGVGK	0.005	10	90
gene24|KRAS	GASGVGK	gene260|KRAS	GAAGVGK	0.24	7	85.714
gene25|KRAS	VVGARGVGK	gene251|KRAS	VVGADGVGK	0.017	9	88.889
gene26|KRAS	KLVVVGARGV	gene251|KRAS	KLVVVGADGV	0.007	10	90
gene27|KRAS	VVVGARGVGK	gene251|KRAS	VVVGADGVGK	0.007	10	90
gene30|TP53	CMGGMNQR	gene263|TP53	CMGGMNLR	0.008	8	87.5
gene32|TP53	CMGGMNWR	gene263|TP53	CMGGMNLR	0.005	8	87.5
gene34|TP53	CMGSMN	gene263|TP53	CMGGMN	0.14	6	83.333
qacc: query accesion
qseq: aligned part of query sequence
sacc: subject accession
sseq: aligned part of subject sequence
evalue: expect value
length: alignment length
pident: percentage of identical matches
