# Supplementary material for: dbPepNeo: a manually curated database for human tumor neoantigen peptides
Source: Database (Oxford). 2020 Feb 22;2020:baaa004. doi: 10.1093/database/baaa004 (PMC7043295; doi:10.1093/database/baaa004)
Supplement: Supp_baaa004 [file supp_baaa004.zip › Table_S5.xlsx]

## Sheet: Sheet1
Table S5. The results of BLASTp sequence alignment between 655 candidate neoantigens and 295 high confidence neoantigens in dbPepNeo
qacc	qseq	sacc	sseq	evalue	length	pident
gene91|XPO5	QFVLPN	gene162|TFDP2	QFLTPN	1.6	6	66.667
gene92|XPO5	QFVLPN	gene162|TFDP2	QFLTPN	1.6	6	66.667
gene94|XPO5	QFVLPN	gene162|TFDP2	QFLTPN	1.6	6	66.667
gene95|XPO5	QFVLPN	gene162|TFDP2	QFLTPN	1.2	6	66.667
gene247|UTP20	GVHFLQYV	gene227|NA88-A	GQHFLQKV	0.13	8	75
gene247|UTP20	LQYVLK	gene276|MAGE-A1	LEYVIK	2.6	6	66.667
gene319|WASHC4	PEGQSY	gene202|MAGE-A1	PTGHSY	1.9	6	66.667
gene319|WASHC4	PEGQSY	gene197|MAGE-A1	PTGHSY	2	6	66.667
gene319|WASHC4	PEGQSY	gene191|MAGE-A1	PTGHSY	2	6	66.667
gene320|WASHC4	PEGQSY	gene202|MAGE-A1	PTGHSY	1.9	6	66.667
gene320|WASHC4	PEGQSY	gene197|MAGE-A1	PTGHSY	2	6	66.667
gene320|WASHC4	PEGQSY	gene191|MAGE-A1	PTGHSY	2	6	66.667
gene361|MRPL30	LPQGLPTE	gene74|COL22A1	FPQGLPNE	0.017	8	75
gene362|MRPL30	LPQGLPTE	gene74|COL22A1	FPQGLPNE	0.017	8	75
qacc: query accesion
qseq: aligned part of query sequence
sacc: subject accession
sseq: aligned part of subject sequence
evalue: expect value
length: alignment length
pident: percentage of identical matches
