# Supplementary material for: dbPepNeo: a manually curated database for human tumor neoantigen peptides
Source: Database (Oxford). 2020 Feb 22;2020:baaa004. doi: 10.1093/database/baaa004 (PMC7043295; doi:10.1093/database/baaa004)
Supplement: Supp_baaa004 [file supp_baaa004.zip › Table_S6.xlsx]

## Sheet: Sheet1
Table S6. The results of BLASTp sequence alignment between 655 candidate neoantigens and 247 medium confidence neoantigens in dbPepNeo
qacc	qseq	sacc	sseq	evalue	length	pident
gene167|SF3A1	FLNPSDP	gene45|OASL	ILNPADP	0.038	7	71.429
gene168|SF3A1	LNPSDP	gene45|OASL	LNPADP	0.063	6	83.333
gene169|SF3A1	NPSDP	gene45|OASL	NPADP	0.54	5	80
gene170|SF3A1	NPSDP	gene45|OASL	NPADP	0.59	5	80
gene171|SF3A1	FLNPSDP	gene45|OASL	ILNPADP	0.041	7	71.429
gene172|SF3A1	LNPSDP	gene45|OASL	LNPADP	0.063	6	83.333
gene173|SF3A1	NPSDP	gene45|OASL	NPADP	0.54	5	80
gene174|SF3A1	NPSDP	gene45|OASL	NPADP	0.59	5	80
gene175|SF3A1	NPSDP	gene45|OASL	NPADP	0.54	5	80
gene177|SF3A1	NPSDP	gene45|OASL	NPADP	0.59	5	80
gene216|GCAT	GICGAG	gene152|KRAS	GACGVG	7.8	6	66.667
gene216|GCAT	GICGAG	gene153|KRAS	GACGVG	8.7	6	66.667
gene277|HDLBP	TEDVSV	gene81|ANKRD20A4	TQDVSV	0.73	6	83.333
gene278|HDLBP	TEDVSV	gene81|ANKRD20A4	TQDVSV	0.73	6	83.333
gene406|HEATR1	PDPFVPVL	gene222|TOX2	PAPQPPVL	34	8	62.5
gene411|PFAS	PTPVDLEL	gene43|NOP16	PGPVKLEL	0.2	8	75
gene415|PFAS	PTPVDLEL	gene43|NOP16	PGPVKLEL	0.15	8	75
gene416|PFAS	PTPVDLEL	gene43|NOP16	PGPVKLEL	0.2	8	75
gene418|PFAS	PTPVDLEL	gene43|NOP16	PGPVKLEL	0.23	8	75
gene421|PFAS	PTPVDLEL	gene43|NOP16	PGPVKLEL	0.15	8	75
gene529|SORBS3	SPADPT	gene45|OASL	NPADPT	0.18	6	83.333
gene530|SORBS3	SPADPT	gene45|OASL	NPADPT	0.18	6	83.333
gene531|SORBS3	SPADPT	gene45|OASL	NPADPT	0.18	6	83.333
qacc: query accesion
qseq: aligned part of query sequence
sacc: subject accession
sseq: aligned part of subject sequence
evalue: expect value
length: alignment length
pident: percentage of identical matches
